# Supplementary material for: On the origin of microbial ORFans: quantifying the strength of the evidence for viral lateral transfer
Source: BMC Evol Biol. 2006 Aug 16;6:63. doi: 10.1186/1471-2148-6-63 (PMC1559721; doi:10.1186/1471-2148-6-63)
Supplement: Additional file 1 — the numbers of ORFans and nonORFans, the numbers of ORFs having homologs in viruses in 277 prokaryotic genomes, using different BLASTP cutoff to define ORFans. [file 1471-2148-6-63-S1.xls]

## Sheet: 277Genomes
All numbers were produced based on the 277 genomes vs 277 genomes BLASTP search results.
1) File can be sorted according to the Taxomomy column, and thus the Fig.2 in the manuscript can be obtained.
2) The E-values and lengths in the parentheses were the cutoff used to parse BLASTP results; please see the Methods for the default cutoff: 1e-3.
3) In BLASTP search, some proteins even can not find themselves, possibly because they are very short or have long low complexity regions; that is why the fourth column was obtained.
Species	Taxonomy	Total Gene #	Gene # with no BLASTP Hits (1e-3)	non-ORFans # (1e-3)	non-ORFans # with Virus Hits (1e-3)	ORFans # (1e-3)	ORFans # with length>=300bp (1e-3)	Singleton ORFans # (H=1, Hits#=1) (1e-3)	Singleton ORFans # with Virus Hits (1e-3)	Paralogous ORFans # (H=1, Hits#>1) (1e-3)	Paralogous ORFans # with Virus Hits (1e-3)	Orthologous ORFans # (U<=0.1, H>1) (1e-3)	Orthologous ORFans # with Virus Hits (1e-3)	ORFans # with Virus Hits (1e-3)	ORFans # with Virus Hits (1e-10)	ORFans # with Virus Hits (1e-3 and length>=300bp)	Percentage of ORFans (1e-3)	Percentage of ORFans with Virus Hits (1e-3)	Percentage of ORFans with Virus Hits (1e-10)	Percentage of ORFans with Virus Hits (1e-3 and length>=300bp)	Percentage of Singleton ORFans with Virus Hits (1e-3)	Percentage of Paralogous ORFans with Virus Hits (1e-3)	Percentage of Orthologous ORFans with Virus Hits (1e-3)	Percentage of non-ORFans with Virus Hits (1e-3)
Total # for 277 genomes		820768	1862	708720	55743	110186	64329	64324	950	10419	323	35443	1762	3035	2180	1836	0.134247	0.0275443	0.0197847	0.0285408	0.014769	0.0310011	0.0497136	0.0786531
Thermotoga_maritima	Bacteria;Thermotogae;Thermotogales;Thermotogaceae;Thermotoga.	1858	4	1583	104	271	178	251	0	20	0	0	0	0	0	0	0.145856	0	0	0	0	0	0	0.065698
Treponema_denticola_ATCC_35405	Bacteria;Spirochaetes;Spirochaetales;Spirochaetaceae;Treponema.	2767	19	2064	141	684	380	567	5	117	0	0	0	5	5	5	0.247199	0.00730994	0.00730994	0.0131579	0.00881834	0	0	0.068314
Treponema_pallidum	Bacteria;Spirochaetes;Spirochaetales;Spirochaetaceae;Treponema.	1036	2	740	45	294	208	112	1	15	0	167	1	2	0	2	0.283784	0.00680272	0	0.00961538	0.00892857	0	0.00598802	0.0608108
Borrelia_garinii_PBi	Bacteria;Spirochaetes;Spirochaetales;Spirochaetaceae;Borrelia;Borreliaburgdorferigroup.	932	15	683	68	234	187	14	0	1	0	219	10	10	9	10	0.251073	0.042735	0.0384615	0.0534759	0	0	0.0456621	0.0995608
Borrelia_burgdorferi	Bacteria;Spirochaetes;Spirochaetales;Spirochaetaceae;Borrelia;Borreliaburgdorferigroup.	1639	27	1168	121	444	222	196	0	248	4	0	0	4	4	4	0.270897	0.00900901	0.00900901	0.018018	0	0.016129	0	0.103596
Leptospira_interrogans_serovar_Copenhageni	Bacteria;Spirochaetes;Spirochaetales;Leptospiraceae;Leptospira.	3658	0	2416	212	1242	928	120	1	2	0	1120	5	6	4	5	0.33953	0.00483092	0.00322061	0.00538793	0.00833333	0	0.00446429	0.0877483
Leptospira_interrogans_serovar_Lai	Bacteria;Spirochaetes;Spirochaetales;Leptospiraceae;Leptospira.	4727	27	3756	213	944	52	875	0	69	0	0	0	0	0	0	0.199704	0	0	0	0	0	0	0.0567093
Xylella_fastidiosa_Temecula1	Bacteria;Proteobacteria;Gammaproteobacteria;Xanthomonadales;Xanthomonadaceae;Xylella.	2036	0	1779	245	257	158	16	0	15	3	226	10	13	6	11	0.126228	0.0505837	0.0233463	0.0696203	0	0.2	0.0442478	0.137718
Xylella_fastidiosa	Bacteria;Proteobacteria;Gammaproteobacteria;Xanthomonadales;Xanthomonadaceae;Xylella.	2832	8	2238	291	586	80	545	2	41	6	0	0	8	8	6	0.206921	0.0136519	0.0136519	0.075	0.00366972	0.146341	0	0.130027
Xanthomonas_campestris	Bacteria;Proteobacteria;Gammaproteobacteria;Xanthomonadales;Xanthomonadaceae;Xanthomonas.	4181	13	3692	260	476	344	9	1	0	0	467	6	7	6	5	0.113848	0.0147059	0.012605	0.0145349	0.111111	0	0.012848	0.0704225
Xanthomonas_campestris_vesicatoria_85-10	Bacteria;Proteobacteria;Gammaproteobacteria;Xanthomonadales;Xanthomonadaceae;Xanthomonas.	4726	7	4292	262	427	244	342	3	11	2	74	0	5	5	5	0.0903512	0.0117096	0.0117096	0.0204918	0.00877193	0.181818	0	0.0610438
Xanthomonas_campestris_8004	Bacteria;Proteobacteria;Gammaproteobacteria;Xanthomonadales;Xanthomonadaceae;Xanthomonas.	4273	11	3708	235	554	377	67	1	4	0	483	4	5	5	4	0.129651	0.00902527	0.00902527	0.0106101	0.0149254	0	0.00828157	0.0633765
Xanthomonas_citri	Bacteria;Proteobacteria;Gammaproteobacteria;Xanthomonadales;Xanthomonadaceae;Xanthomonas.	4427	7	4127	266	293	251	199	2	8	0	86	0	2	2	2	0.0661848	0.00682594	0.00682594	0.00796813	0.0100503	0	0	0.0644536
Xanthomonas_oryzae_KACC10331	Bacteria;Proteobacteria;Gammaproteobacteria;Xanthomonadales;Xanthomonadaceae;Xanthomonas.	4637	4	4494	305	139	76	56	0	83	0	0	0	0	0	0	0.0299763	0	0	0	0	0	0	0.0678683
Vibrio_fischeri_ES114	Bacteria;Proteobacteria;Gammaproteobacteria;Vibrionales;Vibrionaceae;Vibrio.	3802	4	3545	227	253	170	191	3	15	0	47	1	4	3	3	0.0665439	0.0158103	0.0118577	0.0176471	0.0157068	0	0.0212766	0.0640339
Vibrio_vulnificus_CMCP6	Bacteria;Proteobacteria;Gammaproteobacteria;Vibrionales;Vibrionaceae;Vibrio.	4488	2	4154	255	332	211	179	4	10	0	143	1	5	2	4	0.073975	0.0150602	0.0060241	0.0189573	0.0223464	0	0.00699301	0.0613866
Vibrio_parahaemolyticus	Bacteria;Proteobacteria;Gammaproteobacteria;Vibrionales;Vibrionaceae;Vibrio.	4832	13	4228	235	591	194	538	7	53	0	0	0	7	4	5	0.12231	0.0118443	0.00676819	0.0257732	0.0130112	0	0	0.0555818
Vibrio_cholerae	Bacteria;Proteobacteria;Gammaproteobacteria;Vibrionales;Vibrionaceae;Vibrio.	3835	7	3366	209	462	108	399	2	63	2	0	0	4	3	3	0.120469	0.00865801	0.00649351	0.0277778	0.00501253	0.031746	0	0.0620915
Vibrio_vulnificus_YJ016	Bacteria;Proteobacteria;Gammaproteobacteria;Vibrionales;Vibrionaceae;Vibrio.	5024	8	4301	276	715	190	543	0	85	0	87	0	0	0	0	0.142317	0	0	0	0	0	0	0.0641711
Photobacterium_profundum_SS9	Bacteria;Proteobacteria;Gammaproteobacteria;Vibrionales;Vibrionaceae;Photobacterium.	5491	1	4946	303	544	361	452	8	92	1	0	0	9	6	9	0.0990712	0.0165441	0.0110294	0.0249307	0.0176991	0.0108696	0	0.0612616
Thiomicrospira_crunogena_XCL-2	Bacteria;Proteobacteria;Gammaproteobacteria;Thiotrichales;Piscirickettsiaceae;Thiomicrospira.	2192	0	1987	154	205	156	185	2	20	0	0	0	2	2	2	0.0935219	0.0097561	0.0097561	0.0128205	0.0108108	0	0	0.0775038
Francisella_tularensis_tularensis	Bacteria;Proteobacteria;Gammaproteobacteria;Thiotrichales;Francisellaceae;Francisella.	1603	4	1299	116	300	235	234	3	66	1	0	0	4	3	4	0.187149	0.0133333	0.01	0.0170213	0.0128205	0.0151515	0	0.0892995
Pseudomonas_putida_KT2440	Bacteria;Proteobacteria;Gammaproteobacteria;Pseudomonadales;Pseudomonadaceae;Pseudomonas.	5350	11	4942	328	397	205	339	19	33	1	25	0	20	19	17	0.0742056	0.0503778	0.0478589	0.0829268	0.0560472	0.030303	0	0.0663699
Pseudomonas_aeruginosa	Bacteria;Proteobacteria;Gammaproteobacteria;Pseudomonadales;Pseudomonadaceae;Pseudomonas.	5567	5	5224	280	338	236	294	15	16	2	28	0	17	15	8	0.0607149	0.0502959	0.0443787	0.0338983	0.0510204	0.125	0	0.0535988
Pseudomonas_syringae_phaseolicola_1448A	Bacteria;Proteobacteria;Gammaproteobacteria;Pseudomonadales;Pseudomonadaceae;Pseudomonas.	5170	6	4795	326	369	207	168	4	17	0	184	2	6	5	6	0.0713733	0.0162602	0.0135501	0.0289855	0.0238095	0	0.0108696	0.0679875
Pseudomonas_syringae	Bacteria;Proteobacteria;Gammaproteobacteria;Pseudomonadales;Pseudomonadaceae;Pseudomonas.	5607	6	5170	345	431	195	298	1	54	4	79	2	7	6	7	0.0768682	0.0162413	0.0139211	0.0358974	0.0033557	0.0740741	0.0253165	0.0667311
Pseudomonas_syringae_pv_B728a	Bacteria;Proteobacteria;Gammaproteobacteria;Pseudomonadales;Pseudomonadaceae;Pseudomonas.	5090	3	4768	307	319	231	122	4	15	0	182	1	5	4	4	0.0626719	0.015674	0.0125392	0.017316	0.0327869	0	0.00549451	0.0643876
Pseudomonas_fluorescens_PfO-1	Bacteria;Proteobacteria;Gammaproteobacteria;Pseudomonadales;Pseudomonadaceae;Pseudomonas.	5736	7	5415	310	314	218	224	3	41	0	49	0	3	3	2	0.054742	0.00955414	0.00955414	0.00917431	0.0133929	0	0	0.0572484
Pseudomonas_fluorescens_Pf-5	Bacteria;Proteobacteria;Gammaproteobacteria;Pseudomonadales;Pseudomonadaceae;Pseudomonas.	6137	6	5786	343	345	218	267	1	25	2	53	0	3	3	2	0.0562164	0.00869565	0.00869565	0.00917431	0.00374532	0.08	0	0.059281
Psychrobacter_arcticum_273-4	Bacteria;Proteobacteria;Gammaproteobacteria;Pseudomonadales;Moraxellaceae;Psychrobacter.	2120	0	1914	176	206	158	193	4	13	0	0	0	4	3	3	0.0971698	0.0194175	0.0145631	0.0189873	0.0207254	0	0	0.091954
Acinetobacter_sp_ADP1	Bacteria;Proteobacteria;Gammaproteobacteria;Pseudomonadales;Moraxellaceae;Acinetobacter.	3325	1	2876	199	448	249	403	3	45	0	0	0	3	3	3	0.134737	0.00669643	0.00669643	0.0120482	0.00744417	0	0	0.0691933
Pasteurella_multocida	Bacteria;Proteobacteria;Gammaproteobacteria;Pasteurellales;Pasteurellaceae;Pasteurella.	2015	0	1926	134	89	66	76	0	13	0	0	0	0	0	0	0.0441687	0	0	0	0	0	0	0.0695742
Mannheimia_succiniciproducens_MBEL55E	Bacteria;Proteobacteria;Gammaproteobacteria;Pasteurellales;Pasteurellaceae;Mannheimia.	2380	17	2049	171	314	31	302	0	12	0	0	0	0	0	0	0.131933	0	0	0	0	0	0	0.0834553
Haemophilus_influenzae_86_028NP	Bacteria;Proteobacteria;Gammaproteobacteria;Pasteurellales;Pasteurellaceae;Haemophilus.	1791	2	1671	188	118	57	94	5	4	0	20	4	9	4	5	0.065885	0.0762712	0.0338983	0.0877193	0.0531915	0	0.2	0.112507
Haemophilus_ducreyi_35000HP	Bacteria;Proteobacteria;Gammaproteobacteria;Pasteurellales;Pasteurellaceae;Haemophilus.	1717	6	1451	183	260	63	214	2	46	16	0	0	18	6	14	0.151427	0.0692308	0.0230769	0.222222	0.00934579	0.347826	0	0.12612
Haemophilus_influenzae	Bacteria;Proteobacteria;Gammaproteobacteria;Pasteurellales;Pasteurellaceae;Haemophilus.	1657	1	1604	145	52	27	15	0	0	0	37	3	3	1	0	0.031382	0.0576923	0.0192308	0	0	0	0.0810811	0.090399
Methylococcus_capsulatus_Bath	Bacteria;Proteobacteria;Gammaproteobacteria;Methylococcales;Methylococcaceae;Methylococcus.	2960	1	2571	190	388	255	358	4	30	0	0	0	4	1	4	0.131081	0.0103093	0.00257732	0.0156863	0.0111732	0	0	0.0739012
Legionella_pneumophila_Philadelphia_1	Bacteria;Proteobacteria;Gammaproteobacteria;Legionellales;Legionellaceae;Legionella.	2942	2	2318	207	622	524	86	1	10	0	526	9	10	8	10	0.211421	0.0160772	0.0128617	0.019084	0.0116279	0	0.0171103	0.0893011
Legionella_pneumophila_Paris	Bacteria;Proteobacteria;Gammaproteobacteria;Legionellales;Legionellaceae;Legionella.	3166	5	2444	202	717	571	117	0	2	0	598	9	9	8	8	0.226469	0.0125523	0.0111576	0.0140105	0	0	0.0150502	0.0826514
Legionella_pneumophila_Lens	Bacteria;Proteobacteria;Gammaproteobacteria;Legionellales;Legionellaceae;Legionella.	2934	3	2285	209	646	505	91	0	1	0	554	6	6	6	5	0.220177	0.00928793	0.00928793	0.00990099	0	0	0.0108303	0.0914661
Coxiella_burnetii	Bacteria;Proteobacteria;Gammaproteobacteria;Legionellales;Coxiellaceae;Coxiella.	2052	15	1396	140	641	340	559	4	82	0	0	0	4	4	4	0.312378	0.00624025	0.00624025	0.0117647	0.00715564	0	0	0.100287
Yersinia_pseudotuberculosis_IP32953	Bacteria;Proteobacteria;Gammaproteobacteria;Enterobacteriales;Enterobacteriaceae;Yersinia.	4038	7	3743	370	288	154	88	7	2	2	198	4	13	11	9	0.0713224	0.0451389	0.0381944	0.0584416	0.0795455	1	0.020202	0.0988512
Yersinia_pestis_biovar_Mediaevails	Bacteria;Proteobacteria;Gammaproteobacteria;Enterobacteriales;Enterobacteriaceae;Yersinia.	4142	9	3762	297	371	171	15	0	0	0	356	8	8	7	7	0.0895703	0.0215633	0.0188679	0.0409357	0	0	0.0224719	0.0789474
Yersinia_pestis_CO92	Bacteria;Proteobacteria;Gammaproteobacteria;Enterobacteriales;Enterobacteriaceae;Yersinia.	4067	28	3558	292	481	156	221	0	1	0	259	3	3	2	2	0.118269	0.00623701	0.004158	0.0128205	0	0	0.011583	0.0820686
Yersinia_pestis_KIM	Bacteria;Proteobacteria;Gammaproteobacteria;Enterobacteriales;Enterobacteriaceae;Yersinia.	4202	6	3775	286	421	148	65	0	4	0	352	2	2	2	1	0.10019	0.00475059	0.00475059	0.00675676	0	0	0.00568182	0.0757616
Wigglesworthia_brevipalpis	Bacteria;Proteobacteria;Gammaproteobacteria;Enterobacteriales;Enterobacteriaceae;Wigglesworthia.	617	0	593	64	24	18	11	1	0	0	13	2	3	3	2	0.0388979	0.125	0.125	0.111111	0.0909091	0	0.153846	0.107926
Shigella_flexneri_2a_2457T	Bacteria;Proteobacteria;Gammaproteobacteria;Enterobacteriales;Enterobacteriaceae;Shigella.	4068	10	3792	522	266	188	13	0	4	0	249	31	31	26	19	0.0653884	0.116541	0.0977444	0.101064	0	0	0.124498	0.137658
Shigella_flexneri_2a	Bacteria;Proteobacteria;Gammaproteobacteria;Enterobacteriales;Enterobacteriaceae;Shigella.	4443	11	4234	685	198	124	34	0	6	0	158	15	15	13	10	0.0445645	0.0757576	0.0656566	0.0806452	0	0	0.0949367	0.161786
Shigella_sonnei_Ss046	Bacteria;Proteobacteria;Gammaproteobacteria;Enterobacteriales;Enterobacteriaceae;Shigella.	4461	12	4309	603	140	66	23	1	4	0	113	9	10	6	3	0.0313831	0.0714286	0.0428571	0.0454545	0.0434783	0	0.079646	0.13994
Salmonella_enterica_Paratypi_ATCC_9150	Bacteria;Proteobacteria;Gammaproteobacteria;Enterobacteriales;Enterobacteriaceae;Salmonella.	4093	8	3824	303	261	122	15	9	0	0	246	16	25	23	7	0.0637674	0.0957854	0.0881226	0.057377	0.6	0	0.0650407	0.0792364
Salmonella_enterica_Choleraesuis	Bacteria;Proteobacteria;Gammaproteobacteria;Enterobacteriales;Enterobacteriaceae;Salmonella.	4666	9	4383	419	274	95	208	10	16	0	50	5	15	13	10	0.0587227	0.0547445	0.0474453	0.105263	0.0480769	0	0.1	0.0955966
Salmonella_typhi_Ty2	Bacteria;Proteobacteria;Gammaproteobacteria;Enterobacteriales;Enterobacteriaceae;Salmonella.	4318	8	4007	388	303	141	6	2	0	0	297	12	14	9	6	0.0701714	0.0462046	0.029703	0.0425532	0.333333	0	0.040404	0.0968305
Salmonella_typhimurium_LT2	Bacteria;Proteobacteria;Gammaproteobacteria;Enterobacteriales;Enterobacteriaceae;Salmonella.	4527	9	4266	414	252	155	47	3	4	0	201	8	11	11	6	0.055666	0.0436508	0.0436508	0.0387097	0.0638298	0	0.039801	0.0970464
Salmonella_typhi	Bacteria;Proteobacteria;Gammaproteobacteria;Enterobacteriales;Enterobacteriaceae;Salmonella.	4758	8	4435	501	315	187	158	3	14	0	143	6	9	6	5	0.0662043	0.0285714	0.0190476	0.026738	0.0189873	0	0.041958	0.112965
Photorhabdus_luminescens	Bacteria;Proteobacteria;Gammaproteobacteria;Enterobacteriales;Enterobacteriaceae;Photorhabdus.	4683	2	4052	509	629	384	420	19	209	7	0	0	26	21	23	0.134316	0.0413355	0.0333863	0.0598958	0.0452381	0.0334928	0	0.125617
Erwinia_carotovora_atroseptica_SCRI1043	Bacteria;Proteobacteria;Gammaproteobacteria;Enterobacteriales;Enterobacteriaceae;Pectobacterium.	4472	5	4137	320	330	169	284	4	46	0	0	0	4	3	3	0.0737925	0.0121212	0.00909091	0.0177515	0.0140845	0	0	0.0773507
Escherichia_coli_O157H7	Bacteria;Proteobacteria;Gammaproteobacteria;Enterobacteriales;Enterobacteriaceae;Escherichia.	5341	12	4921	797	408	163	117	15	30	13	261	71	99	87	26	0.0763902	0.242647	0.213235	0.159509	0.128205	0.433333	0.272031	0.161959
Escherichia_coli_O157H7_EDL933	Bacteria;Proteobacteria;Gammaproteobacteria;Enterobacteriales;Enterobacteriaceae;Escherichia.	5324	31	4920	717	373	151	77	3	20	0	276	69	72	64	25	0.0700601	0.193029	0.171582	0.165563	0.038961	0	0.25	0.145732
Escherichia_coli_K12	Bacteria;Proteobacteria;Gammaproteobacteria;Enterobacteriales;Enterobacteriaceae;Escherichia.	4237	13	4012	303	212	118	41	2	5	0	166	9	11	9	8	0.0500354	0.0518868	0.0424528	0.0677966	0.0487805	0	0.0542169	0.0755234
Escherichia_coli_CFT073	Bacteria;Proteobacteria;Gammaproteobacteria;Enterobacteriales;Enterobacteriaceae;Escherichia.	5379	14	4705	448	660	208	587	0	73	0	0	0	0	0	0	0.122699	0	0	0	0	0	0	0.0952179
Buchnera_aphidicola	Bacteria;Proteobacteria;Gammaproteobacteria;Enterobacteriales;Enterobacteriaceae;Buchnera.	504	0	477	37	27	21	5	0	0	0	22	1	1	1	1	0.0535714	0.037037	0.037037	0.047619	0	0	0.0454545	0.0775681
Buchnera_sp	Bacteria;Proteobacteria;Gammaproteobacteria;Enterobacteriales;Enterobacteriaceae;Buchnera.	574	0	545	45	29	23	2	0	0	0	27	1	1	1	1	0.0505226	0.0344828	0.0344828	0.0434783	0	0	0.037037	0.0825688
Buchnera_aphidicola_Sg	Bacteria;Proteobacteria;Gammaproteobacteria;Enterobacteriales;Enterobacteriaceae;Buchnera.	546	1	513	44	32	26	3	0	0	0	29	1	1	1	1	0.0586081	0.03125	0.03125	0.0384615	0	0	0.0344828	0.08577
Candidatus_Blochmannia_pennsylvanicus_BPEN	Bacteria;Proteobacteria;Gammaproteobacteria;Enterobacteriales;Enterobacteriaceae;antendosymbionts;CandidatusBlochmannia.	610	0	580	45	30	23	5	0	0	0	25	1	1	1	1	0.0491803	0.0333333	0.0333333	0.0434783	0	0	0.04	0.0775862
Candidatus_Blochmannia_floridanus	Bacteria;Proteobacteria;Gammaproteobacteria;Enterobacteriales;Enterobacteriaceae;antendosymbionts;CandidatusBlochmannia.	583	0	558	43	25	20	2	0	0	0	23	0	0	0	0	0.0428816	0	0	0	0	0	0	0.0770609
Nitrosococcus_oceani_ATCC_19707	Bacteria;Proteobacteria;Gammaproteobacteria;Chromatiales;Chromatiaceae;Nitrosococcus.	3017	1	2669	189	347	274	302	1	45	0	0	0	1	1	1	0.115015	0.00288184	0.00288184	0.00364964	0.00331126	0	0	0.070813
Shewanella_oneidensis	Bacteria;Proteobacteria;Gammaproteobacteria;Alteromonadales;Shewanellaceae;Shewanella.	4472	6	3881	360	585	330	541	4	44	0	0	0	4	4	3	0.130814	0.00683761	0.00683761	0.00909091	0.00739372	0	0	0.0927596
Pseudoalteromonas_haloplanktis_TAC125	Bacteria;Proteobacteria;Gammaproteobacteria;Alteromonadales;Pseudoalteromonadaceae;Pseudoalteromonas.	3486	4	3095	203	387	181	371	1	16	0	0	0	1	0	1	0.111015	0.00258398	0	0.00552486	0.00269542	0	0	0.0655897
Idiomarina_loihiensis_L2TR	Bacteria;Proteobacteria;Gammaproteobacteria;Alteromonadales;Idiomarinaceae;Idiomarina.	2628	4	2446	153	178	128	172	0	6	0	0	0	0	0	0	0.0677321	0	0	0	0	0	0	0.0625511
Colwellia_psychrerythraea_34H	Bacteria;Proteobacteria;Gammaproteobacteria;Alteromonadales;Colwelliaceae;Colwellia.	4910	28	3914	232	968	330	846	0	122	3	0	0	3	3	3	0.197149	0.00309917	0.00309917	0.00909091	0	0.0245902	0	0.0592744
Wolinella_succinogenes	Bacteria;Proteobacteria;Epsilonproteobacteria;Campylobacterales;Helicobacteraceae;Wolinella.	2043	0	1867	114	176	120	169	0	7	0	0	0	0	0	0	0.0861478	0	0	0	0	0	0	0.0610605
Helicobacter_pylori_26695	Bacteria;Proteobacteria;Epsilonproteobacteria;Campylobacterales;Helicobacteraceae;Helicobacter.	1576	14	1274	117	288	190	71	1	4	0	213	5	6	4	5	0.182741	0.0208333	0.0138889	0.0263158	0.0140845	0	0.0234742	0.0918367
Helicobacter_pylori_J99	Bacteria;Proteobacteria;Epsilonproteobacteria;Campylobacterales;Helicobacteraceae;Helicobacter.	1491	9	1246	116	236	183	35	0	2	0	199	2	2	1	2	0.158283	0.00847458	0.00423729	0.010929	0	0	0.0100503	0.0930979
Helicobacter_hepaticus	Bacteria;Proteobacteria;Epsilonproteobacteria;Campylobacterales;Helicobacteraceae;Helicobacter.	1875	10	1510	116	355	188	308	1	47	0	0	0	1	0	1	0.189333	0.0028169	0	0.00531915	0.00324675	0	0	0.0768212
Campylobacter_jejuni_RM1221	Bacteria;Proteobacteria;Epsilonproteobacteria;Campylobacterales;Campylobacteraceae;Campylobacter.	1838	21	1478	152	339	183	173	7	23	1	143	1	9	8	7	0.18444	0.0265487	0.0235988	0.0382514	0.0404624	0.0434783	0.00699301	0.102842
Campylobacter_jejuni	Bacteria;Proteobacteria;Epsilonproteobacteria;Campylobacterales;Campylobacteraceae;Campylobacter.	1629	7	1447	104	175	107	24	0	6	0	145	0	0	0	0	0.107428	0	0	0	0	0	0	0.0718728
Pelobacter_carbinolicus	Bacteria;Proteobacteria;Deltaproteobacteria;Desulfuromonadales;Pelobacteraceae;Pelobacter.	3118	0	2802	188	316	248	275	1	41	0	0	0	1	0	0	0.101347	0.00316456	0	0	0.00363636	0	0	0.0670949
Geobacter_sulfurreducens	Bacteria;Proteobacteria;Deltaproteobacteria;Desulfuromonadales;Geobacteraceae;Geobacter.	3446	6	3105	183	335	164	302	1	33	0	0	0	1	1	1	0.0972142	0.00298507	0.00298507	0.00609756	0.00331126	0	0	0.0589372
Geobacter_metallireducens_GS-15	Bacteria;Proteobacteria;Deltaproteobacteria;Desulfuromonadales;Geobacteraceae;Geobacter.	3532	3	3299	189	230	172	210	0	20	0	0	0	0	0	0	0.0651189	0	0	0	0	0	0	0.0572901
Desulfovibrio_vulgaris_Hildenborough	Bacteria;Proteobacteria;Deltaproteobacteria;Desulfovibrionales;Desulfovibrionaceae;Desulfovibrio.	3531	12	2796	264	723	278	653	1	70	6	0	0	7	3	7	0.204758	0.00968188	0.00414938	0.0251799	0.00153139	0.0857143	0	0.0944206
Desulfovibrio_desulfuricans_G20	Bacteria;Proteobacteria;Deltaproteobacteria;Desulfovibrionales;Desulfovibrionaceae;Desulfovibrio.	3775	10	2978	217	787	241	661	1	126	5	0	0	6	6	6	0.208477	0.00762389	0.00762389	0.0248963	0.00151286	0.0396825	0	0.0728677
Desulfotalea_psychrophila_LSv54	Bacteria;Proteobacteria;Deltaproteobacteria;Desulfobacterales;Desulfobulbaceae;Desulfotalea.	3234	0	2621	192	613	387	540	3	73	1	0	0	4	4	4	0.189549	0.00652529	0.00652529	0.0103359	0.00555556	0.0136986	0	0.0732545
Bdellovibrio_bacteriovorus	Bacteria;Proteobacteria;Deltaproteobacteria;Bdellovibrionales;Bdellovibrionaceae;Bdellovibrio.	3587	8	2380	206	1199	1009	966	4	233	3	0	0	7	5	7	0.334263	0.0058382	0.00417014	0.00693756	0.00414079	0.0128755	0	0.0865546
Dechloromonas_aromatica_RCB	Bacteria;Proteobacteria;Betaproteobacteria;Rhodocyclales;Rhodocyclaceae;Dechloromonas.	4171	9	3719	224	443	328	367	4	76	0	0	0	4	4	3	0.10621	0.00902935	0.00902935	0.00914634	0.0108992	0	0	0.0602312
Azoarcus_sp_EbN1	Bacteria;Proteobacteria;Betaproteobacteria;Rhodocyclales;Rhodocyclaceae;Azoarcus.	4599	10	3764	243	825	497	768	5	57	1	0	0	6	5	6	0.179387	0.00727273	0.00606061	0.0120724	0.00651042	0.0175439	0	0.064559
Nitrosomonas_europaea	Bacteria;Proteobacteria;Betaproteobacteria;Nitrosomonadales;Nitrosomonadaceae;Nitrosomonas.	2461	0	2299	202	162	106	153	2	9	0	0	0	2	2	1	0.0658269	0.0123457	0.0123457	0.00943396	0.0130719	0	0	0.0878643
Neisseria_gonorrhoeae_FA_1090	Bacteria;Proteobacteria;Betaproteobacteria;Neisseriales;Neisseriaceae;Neisseria.	2002	5	1717	154	280	111	176	5	55	2	49	1	8	8	8	0.13986	0.0285714	0.0285714	0.0720721	0.0284091	0.0363636	0.0204082	0.0896913
Neisseria_meningitidis_Z2491	Bacteria;Proteobacteria;Betaproteobacteria;Neisseriales;Neisseriaceae;Neisseria.	2065	3	1851	174	211	64	118	1	3	0	90	1	2	1	0	0.102179	0.00947867	0.00473934	0	0.00847458	0	0.0111111	0.0940032
Neisseria_meningitidis_MC58	Bacteria;Proteobacteria;Betaproteobacteria;Neisseriales;Neisseriaceae;Neisseria.	2063	7	1801	161	255	98	154	0	18	0	83	1	1	0	0	0.123606	0.00392157	0	0	0	0	0.0120482	0.0893948
Chromobacterium_violaceum	Bacteria;Proteobacteria;Betaproteobacteria;Neisseriales;Neisseriaceae;Chromobacterium.	4407	8	3772	287	627	411	575	4	52	0	0	0	4	3	4	0.142274	0.00637959	0.00478469	0.00973236	0.00695652	0	0	0.076087
Thiobacillus_denitrificans_ATCC_25259	Bacteria;Proteobacteria;Betaproteobacteria;Hydrogenophilales;Hydrogenophilaceae;Thiobacillus.	2827	4	2499	160	324	239	304	1	20	0	0	0	1	1	1	0.114609	0.00308642	0.00308642	0.0041841	0.00328947	0	0	0.0640256
Ralstonia_solanacearum	Bacteria;Proteobacteria;Betaproteobacteria;Burkholderiales;Burkholderiaceae;Ralstonia.	5116	21	4507	307	588	365	485	7	103	2	0	0	9	7	8	0.114934	0.0153061	0.0119048	0.0219178	0.014433	0.0194175	0	0.0681163
Ralstonia_eutropha_JMP134	Bacteria;Proteobacteria;Betaproteobacteria;Burkholderiales;Burkholderiaceae;Cupriavidus.	6446	11	5973	261	462	301	378	2	84	1	0	0	3	3	3	0.0716724	0.00649351	0.00649351	0.00996678	0.00529101	0.0119048	0	0.0436966
Burkholderia_pseudomallei_K96243	Bacteria;Proteobacteria;Betaproteobacteria;Burkholderiales;Burkholderiaceae;Burkholderia;pseudomalleigroup.	5728	21	5201	324	506	322	161	15	8	5	337	7	27	18	11	0.088338	0.0533597	0.0355731	0.0341615	0.0931677	0.625	0.0207715	0.0622957
Burkholderia_pseudomallei_1710b	Bacteria;Proteobacteria;Betaproteobacteria;Burkholderiales;Burkholderiaceae;Burkholderia;pseudomalleigroup.	6347	56	5340	314	951	706	751	11	71	3	129	6	20	9	18	0.149835	0.0210305	0.00946372	0.0254958	0.0146471	0.0422535	0.0465116	0.0588015
Burkholderia_383	Bacteria;Proteobacteria;Betaproteobacteria;Burkholderiales;Burkholderiaceae;Burkholderia;Burkholderiacepaciacomplex.	7717	15	7091	329	611	456	579	4	32	0	0	0	4	4	2	0.0791758	0.00654664	0.00654664	0.00438596	0.00690846	0	0	0.0463968
Burkholderia_mallei_ATCC_23344	Bacteria;Proteobacteria;Betaproteobacteria;Burkholderiales;Burkholderiaceae;Burkholderia.	5025	44	4272	237	709	360	530	0	5	0	174	1	1	0	1	0.141095	0.00141044	0	0.00277778	0	0	0.00574713	0.0554775
Bordetella_bronchiseptica	Bacteria;Proteobacteria;Betaproteobacteria;Burkholderiales;Alcaligenaceae;Bordetella.	4994	12	4581	263	401	270	102	7	11	2	288	5	14	8	14	0.0802964	0.0349127	0.0199501	0.0518519	0.0686275	0.181818	0.0173611	0.057411
Bordetella_pertussis	Bacteria;Proteobacteria;Betaproteobacteria;Burkholderiales;Alcaligenaceae;Bordetella.	3436	6	3214	141	216	141	5	0	0	0	211	3	3	3	3	0.0628638	0.0138889	0.0138889	0.0212766	0	0	0.014218	0.0438706
Bordetella_parapertussis	Bacteria;Proteobacteria;Betaproteobacteria;Burkholderiales;Alcaligenaceae;Bordetella.	4185	7	3912	173	266	189	14	0	0	0	252	1	1	1	1	0.0635603	0.0037594	0.0037594	0.00529101	0	0	0.00396825	0.0442229
Zymomonas_mobilis_ZM4	Bacteria;Proteobacteria;Alphaproteobacteria;Sphingomonadales;Sphingomonadaceae;Zymomonas.	1998	4	1538	117	456	152	431	3	25	1	0	0	4	4	4	0.228228	0.00877193	0.00877193	0.0263158	0.00696056	0.04	0	0.0760728
Candidatus_Pelagibacter_ubique_HTCC1062	Bacteria;Proteobacteria;Alphaproteobacteria;Rickettsiales;SAR11cluster;CandidatusPelagibacter.	1354	5	1183	91	166	108	161	3	5	0	0	0	3	3	3	0.1226	0.0180723	0.0180723	0.0277778	0.0186335	0	0	0.0769231
Wolbachia_endosymbiont_of_Drosophila_melanogaster	Bacteria;Proteobacteria;Alphaproteobacteria;Rickettsiales;Rickettsiaceae;Wolbachieae;Wolbachia.	1195	1	953	122	241	76	144	1	97	2	0	0	3	3	2	0.201674	0.0124481	0.0124481	0.0263158	0.00694444	0.0206186	0	0.128017
Wolbachia_endosymbiont_of_Brugia_malayi_TRS	Bacteria;Proteobacteria;Alphaproteobacteria;Rickettsiales;Rickettsiaceae;Wolbachieae;Wolbachia.	805	0	651	51	154	65	76	0	4	0	74	0	0	0	0	0.191304	0	0	0	0	0	0	0.078341
Rickettsia_prowazekii	Bacteria;Proteobacteria;Alphaproteobacteria;Rickettsiales;Rickettsiaceae;Rickettsieae;Rickettsia;typhusgroup.	835	0	730	67	105	76	11	0	0	0	94	3	3	2	3	0.125749	0.0285714	0.0190476	0.0394737	0	0	0.0319149	0.0917808
Rickettsia_typhi_wilmington	Bacteria;Proteobacteria;Alphaproteobacteria;Rickettsiales;Rickettsiaceae;Rickettsieae;Rickettsia;typhusgroup.	838	0	719	74	119	69	20	0	2	0	97	0	0	0	0	0.142005	0	0	0	0	0	0	0.102921
Rickettsia_felis_URRWXCal2	Bacteria;Proteobacteria;Alphaproteobacteria;Rickettsiales;Rickettsiaceae;Rickettsieae;Rickettsia;spottedfevergroup.	1512	2	1362	144	148	109	105	4	43	2	0	0	6	4	5	0.0978836	0.0405405	0.027027	0.0458716	0.0380952	0.0465116	0	0.105727
Rickettsia_conorii	Bacteria;Proteobacteria;Alphaproteobacteria;Rickettsiales;Rickettsiaceae;Rickettsieae;Rickettsia;spottedfevergroup.	1374	0	1023	80	351	112	130	0	2	0	219	0	0	0	0	0.255459	0	0	0	0	0	0	0.0782014
Ehrlichia_canis_Jake	Bacteria;Proteobacteria;Alphaproteobacteria;Rickettsiales;Anaplasmataceae;Ehrlichia.	925	0	775	76	150	128	73	1	25	0	52	4	5	5	5	0.162162	0.0333333	0.0333333	0.0390625	0.0136986	0	0.0769231	0.0980645
Ehrlichia_ruminantium_str._Welgevonden	Bacteria;Proteobacteria;Alphaproteobacteria;Rickettsiales;Anaplasmataceae;Ehrlichia.	958	0	792	68	166	159	2	0	0	0	164	3	3	2	3	0.173278	0.0180723	0.0120482	0.0188679	0	0	0.0182927	0.0858586
Ehrlichia_ruminantium_Welgevonden	Bacteria;Proteobacteria;Alphaproteobacteria;Rickettsiales;Anaplasmataceae;Ehrlichia.	888	0	690	68	198	146	20	0	0	0	178	3	3	2	3	0.222973	0.0151515	0.010101	0.0205479	0	0	0.0168539	0.0985507
Ehrlichia_ruminantium_Gardel	Bacteria;Proteobacteria;Alphaproteobacteria;Rickettsiales;Anaplasmataceae;Ehrlichia.	950	0	754	65	196	147	18	0	0	0	178	2	2	1	2	0.206316	0.0102041	0.00510204	0.0136054	0	0	0.011236	0.0862069
Anaplasma_marginale_St_Maries	Bacteria;Proteobacteria;Alphaproteobacteria;Rickettsiales;Anaplasmataceae;Anaplasma.	949	0	810	58	139	107	96	2	38	1	5	0	3	2	3	0.14647	0.0215827	0.0143885	0.0280374	0.0208333	0.0263158	0	0.0716049
Gluconobacter_oxydans_621H	Bacteria;Proteobacteria;Alphaproteobacteria;Rhodospirillales;Acetobacteraceae;Gluconobacter.	2664	5	2220	191	439	358	378	2	61	2	0	0	4	3	4	0.16479	0.00911162	0.00683371	0.0111732	0.00529101	0.0327869	0	0.086036
Silicibacter_pomeroyi_DSS-3	Bacteria;Proteobacteria;Alphaproteobacteria;Rhodobacterales;Rhodobacteraceae;Silicibacter.	4252	8	3860	178	384	282	353	0	31	0	0	0	0	0	0	0.0903104	0	0	0	0	0	0	0.046114
Rhodobacter_sphaeroides_2_4_1	Bacteria;Proteobacteria;Alphaproteobacteria;Rhodobacterales;Rhodobacteraceae;Rhodobacter.	4126	9	3619	234	498	368	421	5	77	2	0	0	7	5	7	0.120698	0.0140562	0.0100402	0.0190217	0.0118765	0.025974	0	0.0646587
Sinorhizobium_meliloti	Bacteria;Proteobacteria;Alphaproteobacteria;Rhizobiales;Rhizobiaceae;Sinorhizobium.	6205	9	5669	247	527	294	454	1	73	0	0	0	1	1	1	0.0849315	0.00189753	0.00189753	0.00340136	0.00220264	0	0	0.0435703
Agrobacterium_tumefaciens_C58_UWash	Bacteria;Proteobacteria;Alphaproteobacteria;Rhizobiales;Rhizobiaceae;Agrobacterium.	5402	2	4722	239	678	363	367	1	4	0	307	1	2	2	1	0.125509	0.00294985	0.00294985	0.00275482	0.0027248	0	0.00325733	0.0506141
Agrobacterium_tumefaciens_C58_Cereon	Bacteria;Proteobacteria;Alphaproteobacteria;Rhizobiales;Rhizobiaceae;Agrobacterium.	5288	6	4710	242	572	286	223	0	3	0	346	1	1	1	1	0.108169	0.00174825	0.00174825	0.0034965	0	0	0.00289017	0.05138
Mesorhizobium_loti	Bacteria;Proteobacteria;Alphaproteobacteria;Rhizobiales;Phyllobacteriaceae;Mesorhizobium.	7272	9	6201	345	1062	568	889	10	173	1	0	0	11	3	11	0.14604	0.0103578	0.00282486	0.0193662	0.0112486	0.00578035	0	0.0556362
Brucella_suis_1330	Bacteria;Proteobacteria;Alphaproteobacteria;Rhizobiales;Brucellaceae;Brucella.	3271	6	2709	147	556	106	96	0	0	0	460	0	0	0	0	0.169979	0	0	0	0	0	0	0.0542636
Brucella_melitensis	Bacteria;Proteobacteria;Alphaproteobacteria;Rhizobiales;Brucellaceae;Brucella.	3198	1	2871	157	326	120	73	0	1	0	252	0	0	0	0	0.101939	0	0	0	0	0	0	0.0546848
Brucella_abortus_9-941	Bacteria;Proteobacteria;Alphaproteobacteria;Rhizobiales;Brucellaceae;Brucella.	3085	7	2594	143	484	107	6	0	0	0	478	0	0	0	0	0.156888	0	0	0	0	0	0	0.0551272
Rhodopseudomonas_palustris_CGA009	Bacteria;Proteobacteria;Alphaproteobacteria;Rhizobiales;Bradyrhizobiaceae;Rhodopseudomonas.	4820	12	4341	212	467	312	330	0	28	0	109	0	0	0	0	0.096888	0	0	0	0	0	0	0.0488367
Nitrobacter_winogradskyi_Nb-255	Bacteria;Proteobacteria;Alphaproteobacteria;Rhizobiales;Bradyrhizobiaceae;Nitrobacter.	3122	5	2822	235	295	171	263	1	32	0	0	0	1	1	1	0.0944907	0.00338983	0.00338983	0.00584795	0.00380228	0	0	0.0832743
Bradyrhizobium_japonicum	Bacteria;Proteobacteria;Alphaproteobacteria;Rhizobiales;Bradyrhizobiaceae;Bradyrhizobium.	8317	9	7180	336	1128	768	1012	4	116	0	0	0	4	2	3	0.135626	0.0035461	0.00177305	0.00390625	0.00395257	0	0	0.0467967
Bartonella_henselae_Houston-1	Bacteria;Proteobacteria;Alphaproteobacteria;Rhizobiales;Bartonellaceae;Bartonella.	1488	1	1345	149	142	76	62	0	80	2	0	0	2	2	2	0.0954301	0.0140845	0.0140845	0.0263158	0	0.025	0	0.110781
Bartonella_quintana_Toulouse	Bacteria;Proteobacteria;Alphaproteobacteria;Rhizobiales;Bartonellaceae;Bartonella.	1142	0	1050	81	92	62	15	0	0	0	77	0	0	0	0	0.0805604	0	0	0	0	0	0	0.0771429
Caulobacter_crescentus	Bacteria;Proteobacteria;Alphaproteobacteria;Caulobacterales;Caulobacteraceae;Caulobacter.	3737	9	3096	197	632	475	586	2	46	0	0	0	2	2	2	0.16912	0.00316456	0.00316456	0.00421053	0.00341297	0	0	0.0636305
Pirellula_sp	Bacteria;Planctomycetes;Planctomycetacia;Planctomycetales;Planctomycetaceae;Rhodopirellula.	7325	13	3475	236	3837	1984	3240	11	597	3	0	0	14	12	13	0.523823	0.00364868	0.00312744	0.00655242	0.00339506	0.00502513	0	0.0679137
Fusobacterium_nucleatum	Bacteria;Fusobacteria;Fusobacterales;Fusobacteriaceae;Fusobacterium.	2067	10	1684	165	373	245	295	5	78	6	0	0	11	11	11	0.180455	0.0294906	0.0294906	0.044898	0.0169492	0.0769231	0	0.097981
Ureaplasma_urealyticum	Bacteria;Firmicutes;Mollicutes;Mycoplasmataceae;Ureaplasma.	614	0	483	60	131	103	110	10	21	0	0	0	10	9	10	0.213355	0.0763359	0.0687023	0.0970874	0.0909091	0	0	0.124224
Mycoplasma_synoviae_53	Bacteria;Firmicutes;Mollicutes;Mycoplasmataceae;Mycoplasma.	672	2	609	54	61	55	48	2	13	1	0	0	3	3	3	0.0907738	0.0491803	0.0491803	0.0545455	0.0416667	0.0769231	0	0.08867
Mycoplasma_hyopneumoniae_J	Bacteria;Firmicutes;Mollicutes;Mycoplasmataceae;Mycoplasma.	665	2	506	43	157	137	6	0	5	0	146	6	6	5	6	0.23609	0.0382166	0.0318471	0.0437956	0	0	0.0410959	0.0849802
Mycoplasma_mobile_163K	Bacteria;Firmicutes;Mollicutes;Mycoplasmataceae;Mycoplasma.	633	1	536	75	96	86	68	1	28	2	0	0	3	3	3	0.151659	0.03125	0.03125	0.0348837	0.0147059	0.0714286	0	0.139925
Mycoplasma_hyopneumoniae_7448	Bacteria;Firmicutes;Mollicutes;Mycoplasmataceae;Mycoplasma.	663	1	501	42	161	146	9	0	0	0	152	5	5	5	5	0.242836	0.0310559	0.0310559	0.0342466	0	0	0.0328947	0.0838323
Mycoplasma_pulmonis	Bacteria;Firmicutes;Mollicutes;Mycoplasmataceae;Mycoplasma.	782	3	638	91	141	92	114	3	27	1	0	0	4	4	4	0.180307	0.0283688	0.0283688	0.0434783	0.0263158	0.037037	0	0.142633
Mycoplasma_penetrans	Bacteria;Firmicutes;Mollicutes;Mycoplasmataceae;Mycoplasma.	1037	2	748	116	287	241	156	2	131	5	0	0	7	7	7	0.27676	0.0243902	0.0243902	0.0290456	0.0128205	0.0381679	0	0.15508
Mycoplasma_hyopneumoniae_232	Bacteria;Firmicutes;Mollicutes;Mycoplasmataceae;Mycoplasma.	691	0	511	45	180	138	34	0	3	0	143	4	4	4	4	0.260492	0.0222222	0.0222222	0.0289855	0	0	0.027972	0.0880626
Mycoplasma_mycoides	Bacteria;Firmicutes;Mollicutes;Mycoplasmataceae;Mycoplasma.	1016	5	829	100	182	101	103	2	79	1	0	0	3	3	3	0.179134	0.0164835	0.0164835	0.029703	0.0194175	0.0126582	0	0.120627
Mycoplasma_gallisepticum	Bacteria;Firmicutes;Mollicutes;Mycoplasmataceae;Mycoplasma.	726	0	601	66	125	110	74	1	51	1	0	0	2	2	2	0.172176	0.016	0.016	0.0181818	0.0135135	0.0196078	0	0.109817
Mycoplasma_pneumoniae	Bacteria;Firmicutes;Mollicutes;Mycoplasmataceae;Mycoplasma.	689	0	520	40	169	164	24	0	54	0	91	0	0	0	0	0.245283	0	0	0	0	0	0	0.0769231
Mycoplasma_genitalium	Bacteria;Firmicutes;Mollicutes;Mycoplasmataceae;Mycoplasma.	484	0	415	42	69	66	2	0	0	0	67	0	0	0	0	0.142562	0	0	0	0	0	0	0.101205
Mesoplasma_florum_L1	Bacteria;Firmicutes;Mollicutes;Entomoplasmatales;Entomoplasmataceae;Mesoplasma.	682	0	596	59	86	74	72	1	14	0	0	0	1	1	1	0.1261	0.0116279	0.0116279	0.0135135	0.0138889	0	0	0.0989933
Onion_yellows_phytoplasma	Bacteria;Firmicutes;Mollicutes;Acholeplasmatales;Acholeplasmataceae;CandidatusPhytoplasma;CandidatusPhytoplasmaasteris.	754	0	484	83	270	234	112	3	158	9	0	0	12	8	8	0.35809	0.0444444	0.0296296	0.034188	0.0267857	0.056962	0	0.171488
Streptococcus_pyogenes_MGAS315	Bacteria;Firmicutes;Lactobacillales;Streptococcaceae;Streptococcus.	1865	2	1623	296	240	102	6	5	0	0	234	149	154	153	66	0.128686	0.641667	0.6375	0.647059	0.833333	0	0.636752	0.182378
Streptococcus_pyogenes_SSI-1	Bacteria;Firmicutes;Lactobacillales;Streptococcaceae;Streptococcus.	1861	3	1614	292	244	99	16	0	2	0	226	136	136	135	61	0.131112	0.557377	0.553279	0.616162	0	0	0.60177	0.180917
Streptococcus_pyogenes_MGAS8232	Bacteria;Firmicutes;Lactobacillales;Streptococcaceae;Streptococcus.	1845	4	1626	292	215	94	21	0	4	0	190	90	90	89	51	0.116531	0.418605	0.413953	0.542553	0	0	0.473684	0.179582
Streptococcus_pyogenes_M1_GAS	Bacteria;Firmicutes;Lactobacillales;Streptococcaceae;Streptococcus.	1697	2	1512	186	183	95	15	2	0	0	168	64	66	66	39	0.107837	0.360656	0.360656	0.410526	0.133333	0	0.380952	0.123016
Streptococcus_pyogenes_MGAS10394	Bacteria;Firmicutes;Lactobacillales;Streptococcaceae;Streptococcus.	1886	4	1652	269	230	79	12	0	0	0	218	79	79	76	43	0.121951	0.343478	0.330435	0.544304	0	0	0.362385	0.162833
Streptococcus_pyogenes_MGAS5005	Bacteria;Firmicutes;Lactobacillales;Streptococcaceae;Streptococcus.	1865	3	1644	219	218	67	13	1	0	0	205	48	49	48	20	0.11689	0.224771	0.220183	0.298507	0.0769231	0	0.234146	0.133212
Streptococcus_pyogenes_MGAS6180	Bacteria;Firmicutes;Lactobacillales;Streptococcaceae;Streptococcus.	1894	3	1738	230	153	30	25	0	3	0	125	30	30	30	11	0.0807814	0.196078	0.196078	0.366667	0	0	0.24	0.132336
Streptococcus_agalactiae_A909	Bacteria;Firmicutes;Lactobacillales;Streptococcaceae;Streptococcus.	1996	3	1866	215	127	62	27	1	1	0	99	2	3	2	2	0.0636273	0.023622	0.015748	0.0322581	0.037037	0	0.020202	0.11522
Streptococcus_agalactiae_NEM316	Bacteria;Firmicutes;Lactobacillales;Streptococcaceae;Streptococcus.	2094	1	1872	165	221	130	38	2	89	0	94	3	5	4	4	0.10554	0.0226244	0.0180995	0.0307692	0.0526316	0	0.0319149	0.088141
Streptococcus_agalactiae_2603	Bacteria;Firmicutes;Lactobacillales;Streptococcaceae;Streptococcus.	2124	7	1890	221	227	80	109	2	5	0	113	0	2	1	2	0.106874	0.00881057	0.00440529	0.025	0.0183486	0	0	0.116931
Streptococcus_pneumoniae_TIGR4	Bacteria;Firmicutes;Lactobacillales;Streptococcaceae;Streptococcus.	2094	10	1762	136	322	78	157	1	6	0	159	1	2	1	2	0.153773	0.00621118	0.00310559	0.025641	0.00636943	0	0.00628931	0.077185
Streptococcus_thermophilus_LMG_18311	Bacteria;Firmicutes;Lactobacillales;Streptococcaceae;Streptococcus.	1889	2	1698	127	189	75	18	0	0	0	171	1	1	1	1	0.100053	0.00529101	0.00529101	0.0133333	0	0	0.00584795	0.0747939
Streptococcus_thermophilus_CNRZ1066	Bacteria;Firmicutes;Lactobacillales;Streptococcaceae;Streptococcus.	1915	3	1714	135	198	82	28	0	4	0	166	1	1	1	1	0.103394	0.00505051	0.00505051	0.0121951	0	0	0.0060241	0.0787631
Streptococcus_pneumoniae_R6	Bacteria;Firmicutes;Lactobacillales;Streptococcaceae;Streptococcus.	2043	2	1823	137	218	82	63	0	2	0	153	0	0	0	0	0.106706	0	0	0	0	0	0	0.0751509
Streptococcus_mutans	Bacteria;Firmicutes;Lactobacillales;Streptococcaceae;Streptococcus.	1960	1	1759	123	200	73	182	0	18	0	0	0	0	0	0	0.102041	0	0	0	0	0	0	0.0699261
Lactococcus_lactis	Bacteria;Firmicutes;Lactobacillales;Streptococcaceae;Lactococcus.	2321	1	1952	271	368	198	255	74	113	80	0	0	154	73	70	0.158552	0.418478	0.19837	0.353535	0.290196	0.707965	0	0.138832
Lactobacillus_johnsonii_NCC_533	Bacteria;Firmicutes;Lactobacillales;Lactobacillaceae;Lactobacillus.	1821	0	1653	198	168	106	147	38	21	8	0	0	46	46	29	0.092257	0.27381	0.27381	0.273585	0.258503	0.380952	0	0.119782
Lactobacillus_plantarum	Bacteria;Firmicutes;Lactobacillales;Lactobacillaceae;Lactobacillus.	3059	1	2588	249	470	281	399	8	71	9	0	0	17	10	15	0.153645	0.0361702	0.0212766	0.0533808	0.0200501	0.126761	0	0.0962133
Lactobacillus_acidophilus_NCFM	Bacteria;Firmicutes;Lactobacillales;Lactobacillaceae;Lactobacillus.	1864	4	1657	160	203	96	172	3	31	1	0	0	4	3	3	0.108906	0.0197044	0.0147783	0.03125	0.0174419	0.0322581	0	0.09656
Enterococcus_faecalis_V583	Bacteria;Firmicutes;Lactobacillales;Enterococcaceae;Enterococcus.	3265	8	2595	330	662	321	504	16	158	4	0	0	20	16	14	0.202757	0.0302115	0.0241692	0.0436137	0.031746	0.0253165	0	0.127168
Thermoanaerobacter_tengcongensis	Bacteria;Firmicutes;Clostridia;Thermoanaerobacteriales;Thermoanaerobacteriaceae;Thermoanaerobacter.	2588	1	2215	158	372	186	322	0	50	0	0	0	0	0	0	0.14374	0	0	0	0	0	0	0.0713318
Carboxydothermus_hydrogenoformans_Z-2901	Bacteria;Firmicutes;Clostridia;Clostridiales;Peptococcaceae;Carboxydothermus.	2620	14	2096	147	510	179	490	2	20	0	0	0	2	1	2	0.194656	0.00392157	0.00196078	0.0111732	0.00408163	0	0	0.0701336
Clostridium_perfringens	Bacteria;Firmicutes;Clostridia;Clostridiales;Clostridiaceae;Clostridium.	2723	3	2339	227	381	247	370	13	11	0	0	0	13	6	11	0.139919	0.0341207	0.015748	0.0445344	0.0351351	0	0	0.09705
Clostridium_tetani_E88	Bacteria;Firmicutes;Clostridia;Clostridiales;Clostridiaceae;Clostridium.	2432	0	2191	235	241	239	226	5	15	1	0	0	6	4	6	0.0990954	0.0248963	0.0165975	0.0251046	0.0221239	0.0666667	0	0.107257
Clostridium_acetobutylicum	Bacteria;Firmicutes;Clostridia;Clostridiales;Clostridiaceae;Clostridium.	3848	1	3203	327	644	376	560	10	84	2	0	0	12	9	10	0.16736	0.0186335	0.0139752	0.0265957	0.0178571	0.0238095	0	0.102092
Staphylococcus_aureus_MW2	Bacteria;Firmicutes;Bacillales;Staphylococcus.	2632	7	2343	288	282	112	44	7	0	0	238	84	91	70	39	0.107143	0.322695	0.248227	0.348214	0.159091	0	0.352941	0.122919
Staphylococcus_aureus_COL	Bacteria;Firmicutes;Bacillales;Staphylococcus.	2618	5	2341	316	272	126	29	13	2	0	241	72	85	56	41	0.103896	0.3125	0.205882	0.325397	0.448276	0	0.298755	0.134985
Staphylococcus_aureus_aureus_MSSA476	Bacteria;Firmicutes;Bacillales;Staphylococcus.	2598	6	2297	270	295	131	13	4	0	0	282	74	78	64	36	0.113549	0.264407	0.216949	0.274809	0.307692	0	0.262411	0.117545
Staphylococcus_aureus_N315	Bacteria;Firmicutes;Bacillales;Staphylococcus.	2619	8	2322	247	289	126	10	1	0	0	279	72	73	61	34	0.110347	0.252595	0.211073	0.269841	0.1	0	0.258065	0.106374
Staphylococcus_aureus_Mu50	Bacteria;Firmicutes;Bacillales;Staphylococcus.	2731	3	2436	265	292	149	5	2	0	0	287	60	62	46	31	0.106921	0.212329	0.157534	0.208054	0.4	0	0.209059	0.108785
Staphylococcus_aureus_aureus_MRSA252	Bacteria;Firmicutes;Bacillales;Staphylococcus.	2656	8	2365	260	283	102	98	6	1	0	184	52	58	35	27	0.106551	0.204947	0.123675	0.264706	0.0612245	0	0.282609	0.109937
Staphylococcus_haemolyticus	Bacteria;Firmicutes;Bacillales;Staphylococcus.	2676	24	2437	330	215	47	185	13	30	1	0	0	14	9	11	0.0803438	0.0651163	0.0418605	0.234043	0.0702703	0.0333333	0	0.135412
Staphylococcus_epidermidis_RP62A	Bacteria;Firmicutes;Bacillales;Staphylococcus.	2526	21	2228	243	277	65	188	6	0	0	89	1	7	5	5	0.10966	0.0252708	0.0180505	0.0769231	0.0319149	0	0.011236	0.109066
Staphylococcus_epidermidis_ATCC_12228	Bacteria;Firmicutes;Bacillales;Staphylococcus.	2485	12	2214	238	259	73	120	2	9	0	130	4	6	3	4	0.104225	0.023166	0.011583	0.0547945	0.0166667	0	0.0307692	0.107498
Staphylococcus_saprophyticus	Bacteria;Firmicutes;Bacillales;Staphylococcus.	2514	12	2352	196	150	43	130	1	7	0	13	2	3	2	3	0.0596659	0.02	0.0133333	0.0697674	0.00769231	0	0.153846	0.0833333
Listeria_innocua	Bacteria;Firmicutes;Bacillales;Listeriaceae;Listeria.	3043	2	2665	327	376	233	96	15	41	17	239	25	57	26	33	0.123562	0.151596	0.0691489	0.141631	0.15625	0.414634	0.104603	0.122702
Listeria_monocytogenes	Bacteria;Firmicutes;Bacillales;Listeriaceae;Listeria.	2846	3	2557	227	286	191	39	4	2	0	245	21	25	6	17	0.100492	0.0874126	0.020979	0.0890052	0.102564	0	0.0857143	0.0887759
Listeria_monocytogenes_4b_F2365	Bacteria;Firmicutes;Bacillales;Listeriaceae;Listeria.	2821	8	2466	194	347	197	96	0	12	0	239	4	4	1	4	0.123006	0.0115274	0.00288184	0.0203046	0	0	0.0167364	0.0786699
Oceanobacillus_iheyensis	Bacteria;Firmicutes;Bacillales;Bacillaceae;Oceanobacillus.	3500	5	3172	219	323	160	307	0	16	0	0	0	0	0	0	0.0922857	0	0	0	0	0	0	0.0690416
Geobacillus_kaustophilus_HTA426	Bacteria;Firmicutes;Bacillales;Bacillaceae;Geobacillus.	3540	15	3071	220	454	196	409	0	45	0	0	0	0	0	0	0.128249	0	0	0	0	0	0	0.0716379
Bacillus_cereus_ATCC_10987	Bacteria;Firmicutes;Bacillales;Bacillaceae;Bacillus;Bacilluscereusgroup.	5844	7	5359	396	478	222	209	63	13	1	256	22	86	15	47	0.0817933	0.179916	0.0313808	0.211712	0.301435	0.0769231	0.0859375	0.0738944
Bacillus_anthracis_Ames_0581	Bacteria;Firmicutes;Bacillales;Bacillaceae;Bacillus;Bacilluscereusgroup.	5617	29	4859	411	729	203	88	0	5	1	636	25	26	3	10	0.129785	0.0356653	0.00411523	0.0492611	0	0.2	0.0393082	0.0845853
Bacillus_anthracis_str_Sterne	Bacteria;Firmicutes;Bacillales;Bacillaceae;Bacillus;Bacilluscereusgroup.	5287	4	4462	401	821	460	6	0	0	0	815	29	29	6	17	0.155287	0.0353228	0.00730816	0.0369565	0	0	0.0355828	0.08987
Bacillus_anthracis_Ames	Bacteria;Firmicutes;Bacillales;Bacillaceae;Bacillus;Bacilluscereusgroup.	5311	28	4237	382	1046	423	0	0	0	0	1046	33	33	5	14	0.19695	0.0315488	0.00478011	0.0330969	0	0	0.0315488	0.0901581
Bacillus_cereus_ZK	Bacteria;Firmicutes;Bacillales;Bacillaceae;Bacillus;Bacilluscereusgroup.	5641	5	4701	398	935	529	205	1	33	0	697	14	15	4	8	0.165751	0.0160428	0.00427807	0.0151229	0.00487805	0	0.0200861	0.0846628
Bacillus_thuringiensis_konkukian	Bacteria;Firmicutes;Bacillales;Bacillaceae;Bacillus;Bacilluscereusgroup.	5197	6	4445	352	746	456	61	0	7	0	678	10	10	2	7	0.143544	0.0134048	0.00268097	0.0153509	0	0	0.0147493	0.0791901
Bacillus_cereus_ATCC14579	Bacteria;Firmicutes;Bacillales;Bacillaceae;Bacillus;Bacilluscereusgroup.	5255	39	4605	380	611	154	542	2	19	0	50	0	2	2	2	0.11627	0.00327332	0.00327332	0.012987	0.00369004	0	0	0.082519
Bacillus_subtilis	Bacteria;Firmicutes;Bacillales;Bacillaceae;Bacillus.	4105	10	3778	362	317	152	289	108	22	13	6	0	121	0	63	0.0772229	0.381703	0	0.414474	0.373702	0.590909	0	0.0958179
Bacillus_licheniformis_DSM_13	Bacteria;Firmicutes;Bacillales;Bacillaceae;Bacillus.	4196	10	3787	348	399	192	74	2	3	0	322	16	18	3	11	0.0950906	0.0451128	0.0075188	0.0572917	0.027027	0	0.0496894	0.0918933
Bacillus_licheniformis_ATCC_14580	Bacteria;Firmicutes;Bacillales;Bacillaceae;Bacillus.	4152	12	3745	347	395	183	67	1	1	0	327	14	15	2	9	0.0951349	0.0379747	0.00506329	0.0491803	0.0149254	0	0.0428135	0.0926569
Bacillus_clausii_KSM-K16	Bacteria;Firmicutes;Bacillales;Bacillaceae;Bacillus.	4096	6	3801	268	289	193	252	3	37	0	0	0	3	0	1	0.0705566	0.0103806	0	0.00518135	0.0119048	0	0	0.0705078
Bacillus_halodurans	Bacteria;Firmicutes;Bacillales;Bacillaceae;Bacillus.	4066	40	3630	302	396	189	363	3	33	0	0	0	3	3	2	0.097393	0.00757576	0.00757576	0.010582	0.00826446	0	0	0.0831956
Thermus_thermophilus_HB8	Bacteria;Deinococcus-Thermus;Deinococci;Thermales;Thermaceae;Thermus.	2238	12	1809	76	417	313	70	1	14	0	333	0	1	1	1	0.186327	0.00239808	0.00239808	0.00319489	0.0142857	0	0	0.0420122
Thermus_thermophilus_HB27	Bacteria;Deinococcus-Thermus;Deinococci;Thermales;Thermaceae;Thermus.	2210	14	1813	75	383	295	69	0	3	0	311	0	0	0	0	0.173303	0	0	0	0	0	0	0.0413679
Deinococcus_radiodurans	Bacteria;Deinococcus-Thermus;Deinococci;Deinococcales;Deinococcaceae;Deinococcus.	3182	2	2447	164	733	614	655	1	78	0	0	0	1	1	0	0.230358	0.00136426	0.00136426	0	0.00152672	0	0	0.0670208
Prochlorococcus_marinus_MED4	Bacteria;Cyanobacteria;Prochlorales;Prochlorococcaceae;Prochlorococcus.	1712	4	1519	147	189	92	106	1	13	2	70	3	6	0	1	0.110397	0.031746	0	0.0108696	0.00943396	0.153846	0.0428571	0.0967742
Prochlorococcus_marinus_NATL2A	Bacteria;Cyanobacteria;Prochlorales;Prochlorococcaceae;Prochlorococcus.	1890	3	1698	158	189	59	108	1	15	0	66	4	5	0	0	0.1	0.026455	0	0	0.00925926	0	0.0606061	0.0930506
Prochlorococcus_marinus_CCMP1375	Bacteria;Cyanobacteria;Prochlorales;Prochlorococcaceae;Prochlorococcus.	1882	6	1646	128	230	55	138	1	18	0	74	3	4	0	1	0.12221	0.0173913	0	0.0181818	0.00724638	0	0.0405405	0.0777643
Prochlorococcus_marinus_MIT9313	Bacteria;Cyanobacteria;Prochlorales;Prochlorococcaceae;Prochlorococcus.	2265	3	2003	142	259	124	193	0	66	0	0	0	0	0	0	0.114349	0	0	0	0	0	0	0.0708937
Nostoc_sp	Bacteria;Cyanobacteria;Nostocales;Nostocaceae;Nostoc.	6130	10	4816	423	1304	753	482	1	72	1	750	3	5	4	5	0.212724	0.00383436	0.00306748	0.00664011	0.00207469	0.0138889	0.004	0.0878322
Anabaena_variabilis_ATCC_29413	Bacteria;Cyanobacteria;Nostocales;Nostocaceae;Anabaena.	5657	12	4640	403	1005	688	221	2	31	0	753	5	7	7	7	0.177656	0.00696517	0.00696517	0.0101744	0.00904977	0	0.00664011	0.0868534
Gloeobacter_violaceus	Bacteria;Cyanobacteria;Gloeobacteria;Gloeobacterales;Gloeobacter.	4430	9	3610	256	811	573	636	2	175	0	0	0	2	2	2	0.18307	0.00246609	0.00246609	0.0034904	0.00314465	0	0	0.0709141
Thermosynechococcus_elongatus	Bacteria;Cyanobacteria;Chroococcales;Thermosynechococcus.	2475	8	2265	209	202	118	188	2	12	0	2	0	2	2	2	0.0816162	0.00990099	0.00990099	0.0169492	0.0106383	0	0	0.0922737
Synechocystis_PCC6803	Bacteria;Cyanobacteria;Chroococcales;Synechocystis.	3564	7	3142	237	415	287	308	1	107	0	0	0	1	1	1	0.116442	0.00240964	0.00240964	0.00348432	0.00324675	0	0	0.0754297
Synechococcus_elongatus_PCC_6301	Bacteria;Cyanobacteria;Chroococcales;Synechococcus.	2525	8	2332	171	185	160	165	1	20	0	0	0	1	1	1	0.0732673	0.00540541	0.00540541	0.00625	0.00606061	0	0	0.0733276
Synechococcus_sp_WH8102	Bacteria;Cyanobacteria;Chroococcales;Synechococcus.	2517	7	2274	161	236	157	147	0	20	0	69	1	1	1	1	0.0937624	0.00423729	0.00423729	0.00636943	0	0	0.0144928	0.0708004
Synechococcus_CC9605	Bacteria;Cyanobacteria;Chroococcales;Synechococcus.	2638	6	2255	171	377	204	237	0	53	0	87	1	1	1	1	0.142911	0.00265252	0.00265252	0.00490196	0	0	0.0114943	0.0758315
Synechococcus_CC9902	Bacteria;Cyanobacteria;Chroococcales;Synechococcus.	2304	7	2045	144	252	126	104	0	4	0	144	0	0	0	0	0.109375	0	0	0	0	0	0	0.0704156
Dehalococcoides_ethenogenes_195	Bacteria;Chloroflexi;Dehalococcoidetes;Dehalococcoides.	1580	0	1213	103	367	147	119	1	63	3	185	0	4	4	4	0.232278	0.0108992	0.0108992	0.0272109	0.00840336	0.047619	0	0.0849134
Dehalococcoides_CBDB1	Bacteria;Chloroflexi;Dehalococcoidetes;Dehalococcoides.	1458	1	1166	69	291	127	89	0	2	0	200	1	1	1	1	0.199588	0.00343643	0.00343643	0.00787402	0	0	0.005	0.0591767
Pelodictyon_luteolum_DSM_273	Bacteria;Chlorobi;Chlorobia;Chlorobiales;Chlorobiaceae;Chlorobium/Pelodictyongroup;Pelodictyon.	2083	1	1962	149	120	82	97	0	23	0	0	0	0	0	0	0.0576092	0	0	0	0	0	0	0.0759429
Chlorobium_chlorochromatii_CaD3	Bacteria;Chlorobi;Chlorobia;Chlorobiales;Chlorobiaceae;Chlorobium/Pelodictyongroup;Chlorobium.	2002	0	1867	161	135	72	124	0	11	0	0	0	0	0	0	0.0674326	0	0	0	0	0	0	0.0862346
Chlorobium_tepidum_TLS	Bacteria;Chlorobi;Chlorobia;Chlorobiales;Chlorobiaceae;Chlorobaculum.	2252	4	1815	114	433	82	423	0	10	0	0	0	0	0	0	0.192274	0	0	0	0	0	0	0.0628099
Parachlamydia_sp_UWE25	Bacteria;Chlamydiae;Chlamydiales;Parachlamydiaceae;Parachlamydia.	2031	1	1377	199	653	377	491	3	162	6	0	0	9	8	7	0.321516	0.0137825	0.0122511	0.0185676	0.00610998	0.037037	0	0.144517
Chlamydophila_caviae	Bacteria;Chlamydiae;Chlamydiales;Chlamydiaceae;Chlamydophila.	1005	0	875	58	130	81	45	2	1	0	84	2	4	4	4	0.129353	0.0307692	0.0307692	0.0493827	0.0444444	0	0.0238095	0.0662857
Chlamydophila_pneumoniae_J138	Bacteria;Chlamydiae;Chlamydiales;Chlamydiaceae;Chlamydophila.	1069	0	873	60	196	148	3	0	0	0	193	2	2	2	2	0.183349	0.0102041	0.0102041	0.0135135	0	0	0.0103627	0.0687285
Chlamydophila_pneumoniae_CWL029	Bacteria;Chlamydiae;Chlamydiales;Chlamydiaceae;Chlamydophila.	1052	0	853	56	199	153	1	0	0	0	198	2	2	2	2	0.189163	0.0100503	0.0100503	0.0130719	0	0	0.010101	0.0656506
Chlamydophila_pneumoniae_AR39	Bacteria;Chlamydiae;Chlamydiales;Chlamydiaceae;Chlamydophila.	1112	1	906	57	205	103	65	0	0	0	140	2	2	2	2	0.184353	0.0097561	0.0097561	0.0194175	0	0	0.0142857	0.0629139
Chlamydophila_abortus_S26_3	Bacteria;Chlamydiae;Chlamydiales;Chlamydiaceae;Chlamydophila.	932	0	658	54	274	240	10	0	0	0	264	2	2	2	2	0.293991	0.00729927	0.00729927	0.00833333	0	0	0.00757576	0.0820669
Chlamydophila_pneumoniae_TW_183	Bacteria;Chlamydiae;Chlamydiales;Chlamydiaceae;Chlamydophila.	1113	1	885	60	227	133	49	0	0	0	178	1	1	1	1	0.203953	0.00440529	0.00440529	0.0075188	0	0	0.00561798	0.0677966
Chlamydia_trachomatis_A_HAR-13	Bacteria;Chlamydiae;Chlamydiales;Chlamydiaceae;Chlamydia.	919	1	646	46	272	224	4	0	2	0	266	1	1	1	1	0.295974	0.00367647	0.00367647	0.00446429	0	0	0.0037594	0.0712074
Chlamydia_muridarum	Bacteria;Chlamydiae;Chlamydiales;Chlamydiaceae;Chlamydia.	911	0	709	50	202	152	42	0	0	0	160	0	0	0	0	0.221734	0	0	0	0	0	0	0.0705219
Chlamydia_trachomatis	Bacteria;Chlamydiae;Chlamydiales;Chlamydiaceae;Chlamydia.	895	0	636	46	259	216	4	0	0	0	255	0	0	0	0	0.289385	0	0	0	0	0	0	0.072327
Porphyromonas_gingivalis_W83	Bacteria;Bacteroidetes;Bacteroidetes(class);Bacteroidales;Porphyromonadaceae;Porphyromonas.	1909	8	1540	126	361	188	285	0	76	0	0	0	0	0	0	0.189104	0	0	0	0	0	0	0.0818182
Bacteroides_fragilis_YCH46	Bacteria;Bacteroidetes;Bacteroidetes(class);Bacteroidales;Bacteroidaceae;Bacteroides.	4625	2	3583	275	1040	577	527	4	55	0	458	7	11	8	10	0.224865	0.0105769	0.00769231	0.017331	0.00759013	0	0.0152838	0.0767513
Bacteroides_thetaiotaomicron_VPI-5482	Bacteria;Bacteroidetes;Bacteroidetes(class);Bacteroidales;Bacteroidaceae;Bacteroides.	4816	0	4126	286	690	505	515	3	175	2	0	0	5	4	5	0.143272	0.00724638	0.0057971	0.00990099	0.00582524	0.0114286	0	0.0693165
Bacteroides_fragilis_NCTC_9434	Bacteria;Bacteroidetes;Bacteroides(class);Bacteroidales;Bacteroidaceae;Bacteroides.	4236	5	3465	254	766	512	305	2	17	0	444	5	7	6	6	0.180831	0.00913838	0.0078329	0.0117188	0.00655738	0	0.0112613	0.0733045
Aquifex_aeolicus	Bacteria;Aquificae;Aquificales;Aquificaceae;Aquifex.	1560	1	1346	111	213	202	195	1	18	0	0	0	1	1	1	0.136538	0.00469484	0.00469484	0.0049505	0.00512821	0	0	0.0824666
Symbiobacterium_thermophilum_IAM14863	Bacteria;Actinobacteria;Symbiobacterium.	3337	6	2660	191	671	482	595	2	76	2	0	0	4	4	4	0.201079	0.00596125	0.00596125	0.00829876	0.00336134	0.0263158	0	0.0718045
Bifidobacterium_longum	Bacteria;Actinobacteria;Actinobacteridae;Bifidobacteriales;Bifidobacteriaceae;Bifidobacterium.	1729	1	1487	110	241	208	228	1	13	0	0	0	1	0	1	0.139387	0.00414938	0	0.00480769	0.00438596	0	0	0.0739744
Thermobifida_fusca_YX	Bacteria;Actinobacteria;Actinobacteridae;Actinomycetales;Streptosporangineae;Nocardiopsaceae;Thermobifida.	3110	6	2663	145	441	352	411	3	30	0	0	0	3	2	3	0.141801	0.00680272	0.00453515	0.00852273	0.00729927	0	0	0.0544499
Streptomyces_avermitilis	Bacteria;Actinobacteria;Actinobacteridae;Actinomycetales;Streptomycineae;Streptomycetaceae;Streptomyces.	7673	16	5999	326	1658	1303	755	9	112	1	791	11	21	11	18	0.216082	0.0126659	0.0066345	0.0138143	0.0119205	0.00892857	0.0139064	0.0543424
Streptomyces_coelicolor	Bacteria;Actinobacteria;Actinobacteridae;Actinomycetales;Streptomycineae;Streptomycetaceae;Streptomyces.	8154	33	7033	329	1088	782	834	3	254	2	0	0	5	4	5	0.133431	0.00459559	0.00367647	0.00639386	0.00359712	0.00787402	0	0.0467795
Propionibacterium_acnes_KPA171202	Bacteria;Actinobacteria;Actinobacteridae;Actinomycetales;Propionibacterineae;Propionibacteriaceae;Propionibacterium.	2297	3	1919	104	375	264	331	1	44	0	0	0	1	1	1	0.163256	0.00266667	0.00266667	0.00378788	0.00302115	0	0	0.0541949
Leifsonia_xyli_xyli_CTCB0	Bacteria;Actinobacteria;Actinobacteridae;Actinomycetales;Micrococcineae;Microbacteriaceae;Leifsonia.	2030	18	1653	140	359	220	309	8	50	2	0	0	10	8	10	0.176847	0.0278552	0.0222841	0.0454545	0.02589	0.04	0	0.0846945
Tropheryma_whipplei_Twist	Bacteria;Actinobacteria;Actinobacteridae;Actinomycetales;Micrococcineae;Cellulomonadaceae;Tropheryma.	808	2	676	41	130	84	41	0	0	0	89	0	0	0	0	0.160891	0	0	0	0	0	0	0.0606509
Tropheryma_whipplei_TW08_27	Bacteria;Actinobacteria;Actinobacteridae;Actinomycetales;Micrococcineae;Cellulomonadaceae;Tropheryma.	783	3	667	43	113	90	19	0	1	0	93	0	0	0	0	0.144317	0	0	0	0	0	0	0.0644678
Nocardia_farcinica_IFM10152	Bacteria;Actinobacteria;Actinobacteridae;Actinomycetales;Corynebacterineae;Nocardiaceae;Nocardia.	5936	15	4739	282	1182	852	962	35	220	9	0	0	44	39	42	0.199124	0.037225	0.0329949	0.0492958	0.0363825	0.0409091	0	0.0595062
Mycobacterium_tuberculosis_H37Rv	Bacteria;Actinobacteria;Actinobacteridae;Actinomycetales;Corynebacterineae;Mycobacteriaceae;Mycobacterium;Mycobacteriumtuberculosiscomplex.	3991	12	3381	256	598	465	1	0	0	0	597	8	8	8	7	0.149837	0.0133779	0.0133779	0.0150538	0	0	0.0134003	0.0757172
Mycobacterium_bovis	Bacteria;Actinobacteria;Actinobacteridae;Actinomycetales;Corynebacterineae;Mycobacteriaceae;Mycobacterium;Mycobacteriumtuberculosiscomplex.	3920	9	3314	217	597	459	2	0	0	0	595	7	7	7	7	0.152296	0.0117253	0.0117253	0.0152505	0	0	0.0117647	0.0654798
Mycobacterium_tuberculosis_CDC1551	Bacteria;Actinobacteria;Actinobacteridae;Actinomycetales;Corynebacterineae;Mycobacteriaceae;Mycobacterium;Mycobacteriumtuberculosiscomplex.	4189	16	3490	231	683	325	340	0	6	0	337	6	6	6	5	0.163046	0.00878477	0.00878477	0.0153846	0	0	0.0178042	0.0661891
Mycobacterium_avium_paratuberculosis	Bacteria;Actinobacteria;Actinobacteridae;Actinomycetales;Corynebacterineae;Mycobacteriaceae;Mycobacterium;Mycobacteriumaviumcomplex(MAC).	4350	4	4095	189	251	211	221	4	29	0	1	0	4	4	4	0.0577011	0.0159363	0.0159363	0.0189573	0.0180995	0	0	0.0461538
Mycobacterium_leprae	Bacteria;Actinobacteria;Actinobacteridae;Actinomycetales;Corynebacterineae;Mycobacteriaceae;Mycobacterium.	1605	3	1392	98	210	123	92	0	0	0	118	1	1	1	1	0.130841	0.0047619	0.0047619	0.00813008	0	0	0.00847458	0.0704023
Corynebacterium_jeikeium_K411	Bacteria;Actinobacteria;Actinobacteridae;Actinomycetales;Corynebacterineae;Corynebacteriaceae;Corynebacterium.	2137	7	1951	150	179	118	157	2	22	0	0	0	2	1	2	0.0837623	0.0111732	0.00558659	0.0169492	0.0127389	0	0	0.0768836
Corynebacterium_glutamicum_ATCC_13032_Kitasato	Bacteria;Actinobacteria;Actinobacteridae;Actinomycetales;Corynebacterineae;Corynebacteriaceae;Corynebacterium.	2993	3	2559	161	431	303	25	0	2	0	404	4	4	4	4	0.144003	0.00928074	0.00928074	0.0132013	0	0	0.00990099	0.0629152
Corynebacterium_glutamicum_ATCC_13032_Bielefeld	Bacteria;Actinobacteria;Actinobacteridae;Actinomycetales;Corynebacterineae;Corynebacteriaceae;Corynebacterium.	3057	10	2571	158	476	301	73	0	2	0	401	4	4	4	4	0.155708	0.00840336	0.00840336	0.013289	0	0	0.00997506	0.0614547
Corynebacterium_efficiens_YS-314	Bacteria;Actinobacteria;Actinobacteridae;Actinomycetales;Corynebacterineae;Corynebacteriaceae;Corynebacterium.	2950	2	2621	153	327	156	285	1	42	0	0	0	1	1	1	0.110847	0.0030581	0.0030581	0.00641026	0.00350877	0	0	0.0583747
Corynebacterium_diphtheriae	Bacteria;Actinobacteria;Actinobacteridae;Actinomycetales;Corynebacterineae;Corynebacteriaceae;Corynebacterium.	2272	3	1997	141	272	141	250	0	22	0	0	0	0	0	0	0.119718	0	0	0	0	0	0	0.0706059
Nanoarchaeum_equitans	Archaea;Nanoarchaeota;Nanoarchaeum.	536	2	346	40	188	167	177	2	11	0	0	0	2	2	2	0.350746	0.0106383	0.0106383	0.011976	0.0112994	0	0	0.115607
Thermoplasma_acidophilum	Archaea;Euryarchaeota;Thermoplasmata;Thermoplasmatales;Thermoplasmataceae;Thermoplasma.	1482	1	1343	95	138	115	57	0	3	0	78	1	1	1	1	0.0931174	0.00724638	0.00724638	0.00869565	0	0	0.0128205	0.0707372
Thermoplasma_volcanium	Archaea;Euryarchaeota;Thermoplasmata;Thermoplasmatales;Thermoplasmataceae;Thermoplasma.	1499	1	1362	108	136	103	44	0	11	0	81	0	0	0	0	0.0907272	0	0	0	0	0	0	0.0792952
Picrophilus_torridus_DSM_9790	Archaea;Euryarchaeota;Thermoplasmata;Thermoplasmatales;Picrophilaceae;Picrophilus.	1535	4	1397	103	134	94	120	4	14	0	0	0	4	3	4	0.0872964	0.0298507	0.0223881	0.0425532	0.0333333	0	0	0.0737294
Thermococcus_kodakaraensis_KOD1	Archaea;Euryarchaeota;Thermococci;Thermococcales;Thermococcaceae;Thermococcus.	2306	6	1956	120	344	216	303	0	41	0	0	0	0	0	0	0.149176	0	0	0	0	0	0	0.0613497
Pyrococcus_horikoshii	Archaea;Euryarchaeota;Thermococci;Thermococcales;Thermococcaceae;Pyrococcus.	1955	2	1738	100	215	153	155	1	11	0	49	0	1	1	1	0.109974	0.00465116	0.00465116	0.00653595	0.00645161	0	0	0.0575374
Pyrococcus_furiosus	Archaea;Euryarchaeota;Thermococci;Thermococcales;Thermococcaceae;Pyrococcus.	2125	5	1968	110	152	76	112	0	21	0	19	0	0	0	0	0.0715294	0	0	0	0	0	0	0.0558943
Pyrococcus_abyssi	Archaea;Euryarchaeota;Thermococci;Thermococcales;Thermococcaceae;Pyrococcus.	1898	2	1690	104	206	134	67	0	6	0	133	0	0	0	0	0.108535	0	0	0	0	0	0	0.0615385
Methanopyrus_kandleri	Archaea;Euryarchaeota;Methanopyri;Methanopyrales;Methanopyraceae;Methanopyrus.	1687	0	1191	65	496	419	341	1	155	0	0	0	1	1	1	0.294013	0.00201613	0.00201613	0.00238663	0.00293255	0	0	0.054576
Methanosarcina_barkeri_fusaro	Archaea;Euryarchaeota;Methanomicrobia;Methanosarcinales;Methanosarcinaceae;Methanosarcina.	3625	4	2872	212	749	530	169	3	24	0	556	4	7	5	7	0.206621	0.00934579	0.00667557	0.0132075	0.0177515	0	0.00719424	0.0738162
Methanosarcina_mazei	Archaea;Euryarchaeota;Methanomicrobia;Methanosarcinales;Methanosarcinaceae;Methanosarcina.	3371	5	2673	162	693	477	163	1	21	0	509	4	5	3	5	0.205577	0.00721501	0.004329	0.0104822	0.00613497	0	0.00785855	0.0606061
Methanosarcina_acetivorans	Archaea;Euryarchaeota;Methanomicrobia;Methanosarcinales;Methanosarcinaceae;Methanosarcina.	4540	9	3916	253	615	352	535	1	80	0	0	0	1	0	1	0.135463	0.00162602	0	0.00284091	0.00186916	0	0	0.0646067
Methanococcus_maripaludis_S2	Archaea;Euryarchaeota;Methanococci;Methanococcales;Methanococcaceae;Methanococcus.	1722	0	1581	90	141	79	126	1	15	0	0	0	1	1	1	0.0818815	0.0070922	0.0070922	0.0126582	0.00793651	0	0	0.056926
Methanococcus_jannaschii	Archaea;Euryarchaeota;Methanococci;Methanococcales;Methanocaldococcaceae;Methanocaldococcus.	1786	2	1532	102	252	197	208	3	44	1	0	0	4	3	4	0.141097	0.015873	0.0119048	0.0203046	0.0144231	0.0227273	0	0.0665796
Methanobacterium_thermoautotrophicum	Archaea;Euryarchaeota;Methanobacteria;Methanobacteriales;Methanobacteriaceae;Methanothermobacter.	1873	1	1533	85	339	214	290	2	49	0	0	0	2	2	2	0.180993	0.00589971	0.00589971	0.00934579	0.00689655	0	0	0.0554468
Natronomonas_pharaonis	Archaea;Euryarchaeota;Halobacteria;Halobacteriales;Halobacteriaceae;Natronomonas.	2822	11	2367	145	444	260	351	1	93	1	0	0	2	0	2	0.157335	0.0045045	0	0.00769231	0.002849	0.0107527	0	0.061259
Halobacterium_sp	Archaea;Euryarchaeota;Halobacteria;Halobacteriales;Halobacteriaceae;Halobacterium.	2622	12	2182	135	428	253	337	1	91	0	0	0	1	0	0	0.163234	0.00233645	0	0	0.00296736	0	0	0.0618698
Haloarcula_marismortui_ATCC_43049	Archaea;Euryarchaeota;Halobacteria;Halobacteriales;Halobacteriaceae;Haloarcula.	4240	16	3258	188	966	589	787	2	179	4	0	0	6	3	5	0.22783	0.00621118	0.00310559	0.00848896	0.0025413	0.0223464	0	0.0577041
Archaeoglobus_fulgidus	Archaea;Euryarchaeota;Archaeoglobi;Archaeoglobales;Archaeoglobaceae;Archaeoglobus.	2420	5	1967	94	448	270	375	0	73	1	0	0	1	1	1	0.185124	0.00223214	0.00223214	0.0037037	0	0.0136986	0	0.0477885
Pyrobaculum_aerophilum	Archaea;Crenarchaeota;Thermoprotei;Thermoproteales;Thermoproteaceae;Pyrobaculum.	2605	10	1525	93	1070	688	789	2	281	0	0	0	2	2	2	0.410749	0.00186916	0.00186916	0.00290698	0.00253485	0	0	0.0609836
Sulfolobus_solfataricus	Archaea;Crenarchaeota;Thermoprotei;Sulfolobales;Sulfolobaceae;Sulfolobus.	2977	1	2471	207	505	392	149	5	130	2	226	12	19	19	11	0.169634	0.0376238	0.0376238	0.0280612	0.033557	0.0153846	0.0530973	0.0837718
Sulfolobus_acidocaldarius_DSM_639	Archaea;Crenarchaeota;Thermoprotei;Sulfolobales;Sulfolobaceae;Sulfolobus.	2223	5	1874	127	344	213	178	2	24	2	142	3	7	7	3	0.154746	0.0203488	0.0203488	0.0140845	0.011236	0.0833333	0.0211268	0.0677695
Sulfolobus_tokodaii	Archaea;Crenarchaeota;Thermoprotei;Sulfolobales;Sulfolobaceae;Sulfolobus.	2825	8	2413	187	404	289	341	7	63	1	0	0	8	7	6	0.143009	0.019802	0.0173267	0.0207612	0.0205279	0.015873	0	0.0774969
Aeropyrum_pernix	Archaea;Crenarchaeota;Thermoprotei;Desulfurococcales;Desulfurococcaceae;Aeropyrum.	1841	2	1208	64	631	587	621	3	10	0	0	0	3	3	3	0.342749	0.00475436	0.00475436	0.00511073	0.00483092	0	0	0.0529801
